# Supplementary material for: Conversion of the bronchial tree into a conforming electrode to ablate the lung nodule in a porcine model
Source: Commun Med (Lond). 2023 Sep 29;3:129. doi: 10.1038/s43856-023-00362-1 (PMC10541426; doi:10.1038/s43856-023-00362-1)
Supplement: Supplementary file 4 — Supplemental data 1 [file 43856_2023_362_MOESM4_ESM.xlsx]

## Sheet: Table 1. Total in-vivo table
Date	Pig name	No. (Shots)	Location	E-GaIn	Control mode	Time (s)	60℃ time (s)	80℃ time (s)	Ws (W)	AVG. Temp. (℃)	Peak Temp. (℃)	AVG. Impedance (Ω)	GGO-area	GGO area max diameter			Hypo-area	Hypo-enhancement area max diameter			Blood concentration (ug/mL)	suction or passive excitonration (%)
														X (mm)	Y (mm)	Z (mm)		X (mm)	Y (mm)	Z (mm)
2021.12.02	#6 (Survival)	1	Left low	0.8cc	Temp 90℃	175	146	146	16687	55.51	90℃	84.24	13252.3	37.8	26.6	22	5457.82	22.9	22.6	12	-	Suction (Alveoli) After 10w 31.25%
2021.12.09	#7 (Survival)	2	Left low	1.0cc	Temp 90℃	900	49	744	89040	54.01	110℃	42.44	30165.6	65.9	31.9	40.5	5141.44	35.2	30.4	21	-	Suction (Alveoli) After retrieve 37.63%
2021.12.09	#8 (Survival)	3	Left middle	0.5cc	Temp 90℃	452	16	170	34186	75.81	92℃	69.5	72922.7	66.2	48.8	70.5	21240.3	35.9	21.4	39	-	Suction (Alveoli) After 12w 67.97%
			Right middle	20cc (Saline)	Temp 75℃	1647	3	5	9419	79.8	92℃	54.86	-	-	-	-	-	-	-	-	-	-
2021.12.16	#9 (Survival)	4	Left middle	0.2cc	Temp 85℃	901	17	-	111680	50.4	70℃	51.92	187195	50.8	82.9	111	15007.5	42.1	47.9	28.5	-	Suction (Bronchus) After 12w 96.12%
2021.12.23	#10 (Survival)	5	Right middle	0.75cc	Temp 90℃ Energy 140W	1560	-	-	186734	48.15	56℃	35.62	76725	-	-	-	-	-	-	-	-	Suction (Bronchus) After 12w 99.79%
2022.01.13	#12 (Survival)	6	Right middle	3.7cc	Temp 90℃	1643	-	-	190058	42.99	54℃	50.47	20904.7	-	-	-	-	-	-	-	-	Suction (Bronchus) After 6w 87.46%
		7	Left middle	0.15cc	Temp 90℃	167	95	-	14503	47.4	73℃	79.37	20904.7	35.2	39.7	54	10782.8	27.5	23.4	33	-
2022.03.15	#13 (Survival)		Right lung	5cc	-	-	-	-	-	-	-	-	-	-	-	-	-	-	-	-	Survival 12w Gallium AVG : 0.0089 Indium AVG : 0.0004	Passive excitonration (Bronchus) After 12w 98.53%
2022.03.17	#14 (Survival)		Right lung	5cc	-	-	-	-	-	-	-	-	-	-	-	-	-	-	-	-	Survival 12w Gallium AVG : 0.0029 Indium AVG : 0.0001	Passive excitonration (Bronchus) After 12w 99.44%
2022.03.22	#15 (Survival)		Left lung	3cc	-	-	-	-	-	-	-	-	-	-	-	-	-	-	-	-	Survival 12w Gallium AVG : 0.0036 Indium AVG : 0.0001	Passive excitonration (Bronchus) After 12w 97.85%
2022.03.22	#16 (Survival)		Left lung	3cc	-	-	-	-	-	-	-	-	-	-	-	-	-	-	-	-	Survival 12w Gallium AVG : 0.0052 Indium AVG : 0.0001	Passive excitonration (Alveoli) After 12w 75.08%
2022.03.24	#17 (Survival)		Right lung	1cc	-	-	-	-	-	-	-	-	-	-	-	-	-	-	-	-	Survival 12w Gallium AVG : 0.0005 Indium AVG : 0.0001	Passive excitonration (Bronchus) After 12w 99.77%
2022.03.24	#18 (Survival)	8	Right low	2.3cc	Temp 80℃	233	6	10	20428	57.61	111℃	126.98	98900.1	40.25	23.55	63	4437.53	19.85	16.3	19.5	Survival 12w Gallium AVG : 0.0004 Indium AVG : 0.0001	Suction (Bronchus) After 12w 99.66%
		9	Right low(central)	1.0cc	Temp 80℃	320	32	-	17267	-	76℃	42	98900.1	40.25	23.55	63	4437.53	19.85	16.3	19.5
2022.07.07	Tumor#1 (Non-survival)	10	Left middle	0.5cc	Temp 90℃	645	25	45	21227	85.24	93℃	76.74	-	-	-	-	-	-	-	-	-	-
2022.07.15	Tumor#2 (Non-survival)	11	Left middle	0.4cc	Temp 70℃	900	11	-	72866	63.98	79℃	56.44	-	-	-	-	-	-	-	-	-	-
2022.07.21	Tumor#3 (Non-survival)	12	Right middle	0.2cc	Temp 80℃	600	21	-	53897	63.32	78℃	53.85	-	-	-	-	-	-	-	-	-	-
2022.07.21	Tumor#4 (Non-survival)	13	Right upper	0.17cc	Temp 80℃	115	62	-	9414	56.8	73℃	81.43	-	-	-	-	-	-	-	-	-	-
2022.07.21	#19 (Survival)	14	Right upper	0.15cc	Temp 80℃	600	324	-	42374	63.96	79℃	68.37	125454	25.4	41.8	86.25	38125.1	20.85	23.6	57	Survival 4w Gallium AVG : 0.0003 Indium AVG : 0.0001	Suction (Bronchus) After 12w 90.47%
		15	Right middle	0.3cc	Temp 80℃	874	-	-	93629	51.7	56℃	56.47	125454	25.4	41.8	86.25	38125.1	20.85	23.6	57
2022.07.27	Tumor#5 (Non-survival	16	Left upper	0.4cc	Temp 80℃ Energy 80W Temp 95℃	490	13	15	13092	88.74	106℃	95.28	-	-	-	-	-	-	-	-	-	-
		17	Rightt middle	0.6cc	Temp 80℃	562	20	27	12061	87.13	102℃	97.32	-	-	-	-	-	-	-	-	-
2022.07.28	#20 (Survival)	18	Right upper	0.15cc	Temp 90℃	117	60	79	5286	65.98	100℃	156.42	48002.9	8.94	19.04	29.7	6383.07	8.72	11.62	20.7	Survival 4w Gallium AVG : 0.0020 Indium AVG : 0.0001	Suction (Alveoli) After 4w 70.97%
		19	Right middle	0.27cc	Temp 90℃	254	3	5	19132	61.84	93℃	140.42	48002.9	8.94	19.04	29.7	6383.07	8.72	11.62	20.7
		20	Right upper	0.73cc	Temp 90℃	83	8	13	1891	82.51	98℃	296.89	48002.9	8.94	19.04	29.7	6383.07	8.72	11.62	20.7
		21	Right upper	0.16cc	Temp 90℃	206	67	87	10545	74.53	101℃	76.33	48002.9	8.94	19.04	29.7	6383.07	8.72	11.62	20.7
		22	Right middle	0.11cc	Temp 90℃	92	27	68	6615	69	99℃	108.09	48002.9	8.94	19.04	29.7	6383.07	8.72	11.62	20.7
2022.07.28	#21 (Non-survival)	23	Right upper	0.2cc	Temp 90℃	600	16	56	14305	87.36	90℃	76.12	-	-	-	-	-	-	-	-	-	-
2022.08.25	#22 (Non-survival)	24	Left upper	0.36cc	Temp 80℃	65	25	64	5126	61.8	86℃	68	-	-	-	-	-	-	-	-	-	-
		25	Right middle	0.26cc	Temp 80℃	184	170	-	15610	52.94	76℃	75.68	-	-	-	-	-	-	-	-	-
		26	Right middle	0.5cc	Temp 80℃	300	8	38	9290	76.16	89℃	68.4	-	-	-	-	-	-	-	-	-
2022.09.15	#23 (Non-survival)	27	Right middle	0.1cc	Temp 80℃	300	10	-	18883	74.35	77℃	94.76	-	-	-	-	-	-	-	-	-	-
		28	Right low	0.25cc	Temp 80℃	300	6	51	17337	74.29	82℃	137.93	-	-	-	-	-	-	-	-	-

## Sheet: Table 2. GGO vs Hypo area
Date	Pig name	No.	E-GaIn	Control mode	Time (s)	60℃ time (s)	80℃ time (s)	Ws (W)	AVG. Temp.(℃)	Peak Temp. (℃)	GGO-area	GGO area max diameter			Hypo-area	Hypo-enhancement area max diameter
												X (mm)	Y (mm)	Z (mm)		X (mm)	Y (mm)	Z (mm)
2021.12.02	#6 (Survival)	1	0.8cc	Temp 90℃	175	146	146	16687	55.51	90℃	13252.3	37.8	26.6	22	5457.82	22.9	22.6	12
2021.12.09	#7 (Survival)	2	1.0cc	Temp 90℃	900	49	744	89040	54.01	110℃	30165.6	65.9	31.9	40.5	5141.44	35.2	30.4	21
2021.12.09	#8 (Survival)	3	0.5cc	Temp 90℃	452	16	170	34186	75.81	92℃	72922.7	66.2	48.8	70.5	21240.3	35.9	21.4	39
2021.12.16	#9 (Survival)	4	0.2cc	Temp 85℃	901	17	-	111680	50.4	70℃	187195	50.8	82.9	111	15007.5	42.1	47.9	28.5
	#10 (Survival)										76725
2022.01.13	#12 (Survival)										20904.7
		5	0.15cc	Temp 90℃	167	95	-	14503	47.4	73℃	20904.7	35.2	39.7	54	10782.8	27.5	23.4	33
2022.03.24	#18 (Survival)	6	2.3cc	Temp 80℃	233	6	10	20428	57.61	111℃	98900.1	40.25	23.55	63	4437.53	19.85	16.3	19.5
		7	1.0cc	Temp 80℃	320	32	-	17267	-	76℃	98900.1	40.25	23.55	63	4437.53	19.85	16.3	19.5
2022.07.21	#19 (Survival)										125454
		8	0.15cc	Temp 80℃	600	324	-	42374	63.96	79℃	125454	25.4	41.8	86.25	38125.1	20.85	23.6	57
2022.07.28	#20 (Survival)	9	0.15cc	Temp 90℃	117	60	79	5286	65.98	100℃	48002.9	8.94	19.04	29.7	6383.07	8.72	11.62	20.7
		10	0.27cc	Temp 90℃	254	3	5	19132	61.84	93℃	48002.9	8.94	19.04	29.7	6383.07	8.72	11.62	20.7
		11	0.73cc	Temp 90℃	83	8	13	1891	82.51	98℃	48002.9	8.94	19.04	29.7	6383.07	8.72	11.62	20.7
		12	0.16cc	Temp 90℃	206	67	87	10545	74.53	101℃	48002.9	8.94	19.04	29.7	6383.07	8.72	11.62	20.7
		13	0.11cc	Temp 90℃	92	27	68	6615	69	99℃	48002.9	8.94	19.04	29.7	6383.07	8.72	11.62	20.7

## Sheet: Table 3. In-vivo blood test
	22.03.15 #13_0d	22.03.22 #13_1w	22.03.28 #13_2w	22.04.11 #13_4w	22.05.09 #13_8w	22.06.07 #13_12w		22.03.17 #14_0d	22.03.24 #14_1w	22.03.30 #14_2w	22.04.13 #14_4w	22.05.11 #14_8w	22.06.14 #14_12w		22.03.22 #15_0d	22.03.29 #15_1w	22.04.05 #15_2w	22.04.18 #15_4w	22.05.16 #15_8w	22.06.16 #15_12w		22.03.22 #16_0d	22.03.29 #16_1w	22.04.05 #16_2w	22.04.18 #16_4w	22.05.16 #16_8w	22.06.14 #16_12w		22.03.24 #17_0d	22.03.30 #17_1w	22.04.06 #17_2w	22.04.20 #17_4w	22.05.18 #17_8w	22.06.21 #17_12w		22.03.24 #18_0d	22.03.31 #18_1w	22.04.06 #18_2w	22.04.20 #18_4w	22.05.18 #18_8w	22.06.23 #18_12w		22.07.07 #19_0d	22.07.22 #19_1d	22.07.28 #19_1w	22.03.15 #19_2w	22.08.18 #19_4w		22.07.28 #20_0d
LRFT	Result	Result	Result	Result	Result	Result		Result	Result	Result	Result	Result	Result		Result	Result	Result	Result	Result	Result		Result	Result	Result	Result	Result	Result		Result	Result	Result	Result	Result	Result		Result	Result	Result	Result	Result	Result		Result	Result	Result	Result	Result		Result
AST	19	42	31	24	45	33		25	32	39	33	28	24		20	28	26	24	14	21		30	23	42	29	52	34		29	27	40	29	39	35		77	27	33	31	26	24		24	104	41	15	19		24
ALT	31	71	48	24	49	33		38	29	37	37	47	53		25	32	40	34	13	32		38	34	34	33	31	62		40	32	51	38	38	41		33	20	37	31	34	33		31	61	36	21	29		33
ALP	90	79	107	87	99	77		155	109	137	146	119	141		115	126	126	114	46	65		109	95	93	83	63	80		126	110	100	90	58	46		135	64	96	141	112	81		100	142	60	65	76		125
LDH	411	506	521	385	422	369		436	450	487	501	422	483		465	491	547	469	283	355		481	421	931	431	822	385		514	394	468	461	469	416		1443	530	530	507	495	434		516	1136	740	360	335		444
T. Bilirubin	0.2	0.2	0.2	0.2	0.4	0.5		0.2	0.2	0.2	0.2	0.2	0.1		0.1	0.1	0.2	0.1	0.1	0.2		0.1	0.2	0.2	0.2	0.2	0.3		0.2	0.1	0.1	0.1	0.1	0.1		0.1	0.1	0.1	0.2	0.2	0.2		0.2	0.2	0.1	0.2	0.3		0.2
D. Bilirubin	0.04	0.06	0.03	0.1	0.17	0.28		0.05	0.06	0.02	<0.00	0.02	0.03		0.01	0.01	0.04	0.07	0.02	0.05		0.02	0.01	0.05	0.03	0.03	0.1		0.05	0.02	0.03	0.02	0.02	<0.00		0.04	0.02	0.02	0.02	0.03	0.09		0.02	0.03	0.01	0.02	0.08		0.03
T. Protein	6.1	6.1	6.3	6	6.1	4.9		6.4	6.2	6.3	6.1	6.2	5.4		4.6	5.3	6	5.9	5.3	5.5		5.6	6.2	6.3	6.1	5.7	6.3		6.1	5.8	6	6.3	6.1	5.8		4.8	5	5.5	5.6	6.1	6.2		6	6.3	6.6	6.8	6.7		6.3
Albumin	3.2	3.5	3.4	3.3	3.3	2.1		3.6	3.3	3.3	3.4	3.5	2.9		2.8	3.2	3.6	3.7	2.4	3.2		2.6	2.8	3.1	2.9	3.1	3.5		3.1	3.1	3.3	3.5	3.7	3.2		1.7	1.6	1.9	2	2.6	3.1		2.6	3.3	2.7	2.5	2.5		3.1
A/G ratio	1.1	1.3	1.2	1.2	1.2	0.8		1.3	1.1	1.1	1.3	1.3	1.2		1.6	1.5	1.5	1.7	0.8	1.4		0.9	0.8	1	0.9	1.2	1.3		1	1.1	1.2	1.3	1.5	1.2		0.5	0.5	0.5	0.6	0.7	1		0.8	1.1	0.7	0.6	0.6		1
BUN	5.9	8.8	11.7	11.6	22.5	20.4		8.7	7.8	7.5	9.3	15.2	9.4		3.5	5.5	4.1	3.9	3.7	5.2		4.1	5	5.7	5.1	6.2	8.4		3.6	4.5	8.5	5.4	8.1	11.8		16.7	15.2	13.1	10.6	10.6	18.3		5.5	11.8	9.7	6.2	3		3.9
Creatinine	1.21	1.33	1.3	1.82	2.3	1.88		1.3	1.21	1.34	1.63	2.2	2.14		1	1.05	1.05	1.21	1.01	1.03		1.03	1.04	1.26	1.53	1.79	2.01		1.05	0.97	1.17	1.39	1.84	1.3		2.22	1.96	1.87	2.09	2.5	2.54		1.09	0.93	0.94	1.21	1.18		1.17
Uric Acid	<1.5	<1.5	<1.5	<1.5	<1.5	<1.5		<1.5	<1.5	<1.5	<1.5	<1.5	<1.5		<1.5	<1.5	<1.5	<1.5	<1.5	<1.5		<1.5	<1.5	<1.5	<1.5	<1.5	<1.5		<1.5	<1.5	<1.5	<1.5	<1.5	<1.5		<1.5	<1.5	<1.5	<1.5	<1.5	<1.5		<1.5	<1.5	<1.5	<1.5	<1.5		<1.5
Ca	10.5	10.3	10.6	10.3	10.2	8.9		10.2	10.2	10.7	10.5	10.2	9.8		8.4	10.4	10.5	11	9.5	9.6		9.9	10.7	10.3	10.1	9.7	9.9		10.9	11.1	10.2	11	10.3	9.5		10.3	9.8	9.8	9.9	9.8	9.8		10.4	10.6	9.9	10.2	9.6		11.8
P	8.9	7.5	8.5	8.8	7.7	7.8		8	8.4	7.6	8	7.4	7.7		5.5	7.6	7.3	7	6.1	5.6		8.1	8.6	8	7.4	6.9	6.5		9.5	9.5	8.8	7.7	7.1	7.3		10.4	7.3	8.7	7.9	7.2	7.3		8.9	8.3	7.9	8.1	7.3		9.9
Electrolytes
Na	141	140	144	144	141	140		143	140	141	143	141	143		144	141	136	138	133	122		141	146	139	139	136	143		147	142	143	141	132	141		142	140	143	142	140	144		141	144	139	140	129		143
K+	5	4.3	3.6	3.7	3.7	4.1		3.5	3.6	3.7	3.5	3.8	3.1		3.1	3.6	3.6	3.5	4	3.4		3.5	3.7	3.6	3.6	3.7	3.7		3.5	4	3.7	3.8	3.5	4.3		4.4	4.4	4.5	3.8	3.7	3.7		4	3.5	4.3	3.6	3.8		3.4
Cl	102	101	100	103	98	102		104	99	103	102	101	103		112	101	99	98	97	85		106	103	99	100	97	102		107	102	101	101	92	100		109	106	107	105	102	106		101	104	102	103	93		104
CBC 1
WBC	21.42	23.42	18.74	20.22	13.52	11.19		17.03	15.46	16.95	16.91	14.42	16.47		22.18	14.27	23.6	13.89	17.46	15.19		19.09	16.73	17.08	21.92	13.29	18.67		18.63	18.59	22.14	14.05	13.08	8.59		19.03	22.77	32.28	23.29	19.64	16.19		26.05	16.77	18.94	22.62	25.72		16.75
RBC	6.67	5.88	5.88	5.65	5.63	4.01		6.76	6.37	5.51	5.97	6.41	6.36		6.96	5.82	6.23	7	6	6.5		5.96	3.02	6.58	6.27	6.03	6.7		6.15	5.93	6.22	6.77	7.37	5.38		4.99	4.46	4.91	5.04	5.42	5.51		6.22	6.19	5.28	5.25	5.46		6.75
Hb	10.2	8.9	9	8.8	9.2	6.9		11.3	10.6	9.2	10.1	11.2	11.8		11.5	9.6	10.4	12	10.5	11.5		9.7	9.9	10.8	10.2	9.9	11.3		10.3	9.8	10.3	11.3	12.3	8.9		8.8	7.7	8.3	8.7	9.4	10.2		9.9	10.5	9	8.8	9.2		11.1
Hct	35.5	30.8	30.5	30.8	30.7	24.9		38.1	34.9	30.7	35.6	37.8	40.7		38.5	31.1	33.6	37	33.8	35.8		32.7	32.6	35.1	33.4	32.3	37.5		35.4	34	35.5	38	41.6	29.9		29.6	26.1	29.1	29	31.2	34		34.1	37	30.3	30.4	29.8		38.5
MCV	53.2	52.4	51.9	54.5	54.5	62.1		56.4	54.8	55.7	59.6	59	64		55.3	53.4	53.9	52.9	56.3	55.1		54.9	54.2	53.3	53.3	53.6	56		57.6	57.3	57.1	56.1	56.4	53.7		59.3	58.5	59.3	57.5	57.6	61.7		54.8	59.8	57.4	57.9	54.6		57
MCH	15.3	15.1	15.3	15.6	16.3	17.2		16.7	16.6	16.7	16.9	17.5	18.6		16.5	16.5	16.7	17.1	17.5	17.7		16.3	16.4	16.4	16.3	16.4	16.9		16.7	16.5	16.6	16.7	16.7	16.5		17.6	17.3	16.9	17.3	17.3	18.5		15.9	17	17	16.8	16.8		16.4
MCHC	28.7	28.9	29.5	28.6	30	27.7		29.7	30.4	30	28.4	29.6	29		29.9	30.9	31	32.4	31.1	32.1		29.7	30.4	30.8	30.5	30.7	30.1		29.1	28.8	29	29.7	29.6	30.8		29.7	29.5	28.5	30	30.1	30		29	28.4	29.7	28.9	30.9		28.8
RDW - SD	32.4	31.9	32.2	31.4	30.2	47		32.9	32.4	34.1	36.7	34.8	36.2		40.2	39.4	39.6	34.5	30.8	28.4		33.2	32.1	30.8	29.6	28.5	320		31.2	31.4	31	31.1	30.8	29.8		33.4	33.6	34.1	33	33.5	38.7		32.6	34.9	33.3	33.7	30.9		33
RDW - CV	19.8	19.4	20.2	18.2	16.5	21.6		19.1	19	19.2	18.9	18.6	18.1		23.1	22.5	22.6	21.2	17.9	16.8		18.9	18.7	18.9	18	17.4	18.8		16.6	17.6	17.4	18.3	18.6	16.6		16.8	16.7	16.5	16.7	17.2	18.3		19.8	18.3	17	17.2	17.2		18.6
Platelet	612	148	590	642	521	196		427	425	459	372	391	411		386	130	531	404	913	302		305	445	352	347	66	343		628	584	463	522	339	442		584	672	522	579	463	411		515	468	525	606	590		141
PCT	0.56	-	0.54	0.6	0.47	0.19		0.43	-	0.43	0.35	0.35	0.4		-				0.86			0.28	0.39	0.34	0.35		0.31		0.53	0.51	0.41	0.49	0.32	0.41		0.59	0.67	0.5	0.54	0.45	0.42			0.4	0.51	0.59	0.5
MPV	9.2	-	9.4	9.3	9	9.5		10.1	-	9.4	10	9	9.7		-				9.4			9.1	8.8	9.4	9.6		9		8.5	8.8	8.8	9.4	9.4	10		10	9.9	9.6	9.3	9.7	10.3			8.6	9.8	9.8	8.4
PDW	11	-	12.7	10.6	9.7	11.2		14.3	-	11.1	14.3	10.3	12.6		-				11			11.4	10.1	11.8	12.1		10.4		9.7	10	9.7	11	11.5	12.6		12.4	11.4	11.8	10.7	11.9	12.6			9.5	12.3	11.6	8.5
Diff
Blasts
Seg neutrophil	41.4	46.6	43.2	39.5	36.6	43.3		35.9	41.5	32.5	28.8	22.4	32		25.7	28	32.1	32.2	24	26.9		29.9	47.8	24.7	37.2	28.4	34		46.7	31.8	41.8	28.3	33.3	42.4		30.3	33	38.9	33.3	32	21.9		50	15.1	39.6	44.8	48.3		31.8
Lymphocyte	56.7	49.4	54.1	57.5	61.5	53.7		61.7	53	64.2	67.8	74.8	65.3		67.2	62.5	65.1	65.9	63.7	71		66.6	50.1	71.7	60.4	69.2	62.7		50.8	58	54.2	67.9	63.5	55.8		66.4	60	51.2	56.6	65.6	71.3		40	68.3	55.4	45.4	45.4		56.2
Monocyte	1.4	2.3	1.2	2	1.3	2.5		1.3	3.6	2.3	2	1.6	1.5		6.1	7.7	1.7	1.2	11.7	1.3		2.6	1.7	2.5	1.7	1.4	2.5		1.8	8.6	2.3	3	2.1	1.4		2.2	4	8.8	8.6	1.5	6		6	13.1	3.9	8.8	5.4		10.7
Eosinophil	0.1	1.3	1.2	0.7	0.2	0.4		0.3	0.9	0.4	0.4	0.3	0.5		0.3	1	0.4	0.1	0.2	0.5		0.5	0	0.3	0.1	0.7	0.2		0.3	1.2	1.4	0.4	0.8	0.1		0.4	2	0.4	0.6	0.2	0.1		4	3.3	0.4	0.5	0.7		0.7
Basophil	0.4	0.4	0.3	0.3	0.4	0.1		0.8	1	0.6	1	0.9	0.7		0.7	0.8	0.7	0.6	0.4	0.3		0.4	0.4	0.8	0.6	0.3	0.6		0.4	0.4	0.3	0.4	0.3	0.3		0.7	1	0.7	0.9	0.7	0.7		0	0.2	0.7	0.5	0.2		0.6
Band neutrophil
Metamyelocytes
Myelocytes
promyelocytes
Nucleated RBC
Immature cells
Atypical lymph
Neutrophil #	8.86	10.91	8.09	7.99	4.96	4.84		6.11	6.43	5.51	4.87	3.22	5.27		5.7	4	7.58	4.47	4.2	4.09		5.71	8	4.22	8.15	3.77	6.35		8.68	5.91	9.27	3.98	4.35	3.64		5.75	7.51	12.55	7.74	6.29	3.55		13.02	2.55	7.5	10.14	12.43		5.31
Lymphocyte #	12.14	12.14	10.14	11.62	8.31	6.01		10.51	8.19	10.88	11.47	10.79	10.76		14.9	8.92	15.37	9.15	11.12	10.78		12.72	8.39	12.24	13.23	9.2	11.71		9.47	10.79	11.99	9.54	8.31	4.79		12.64	13.66	16.53	13.19	12.89	11.55		10.42	11.45	10.49	10.26	11.68		9.42
Monocyte #	0.3	0.53	0.23	0.4	0.17	0.28		0.22	0.55	0.39	0.33	0.23	0.25		1.35	1.1	0.4	0.17	2.04	0.2		0.49	0.28	0.43	0.37	0.19	0.47		0.34	1.6	0.51	0.42	0.27	0.12		0.42	0.91	2.84	2.01	0.29	0.97		1.56	2.19	0.74	1.98	1.4		1.8
Eosinophil #	0.03	0.3	0.22	0.15	0.03	0.05		0.05	0.14	0.06	0.07	0.05	0.08		0.07	0.14	0.09	0.01	0.03	0.08		0.1	0	0.05	0.03	0.09	0.03		0.06	0.22	0.31	0.05	0.11	0.01		0.08	0.46	0.13	0.13	0.03	0.01		1.04	0.55	0.08	0.12	0.17		0.12
Basophil #	0.09	0.1	0.06	0.06	0.05	0.01		0.14	0.15	0.11	0.17	0.13	0.11		0.16	0.11	0.16	0.09	0.07	0.4		0.07	0.06	0.14	0.14	0.04	0.11		0.08	0.07	0.06	0.06	0.04	0.03		0.14	0.23	0.23	0.22	0.14	0.11		0	0.03	0.13	0.12	0.04		0.1
Immature Granulocyte	0.3	0.3	0.3	0.3	0.4	0.2		0.1	0.2	0.2	0.1	0.1	0.2		0.2	0.1	0.3	0.2	0.1	0.3		0.2	0.2	0.2	0.4	0.1	0.2		0.3	0.2	0.2	0.2	0.3	0.6		0.3	-	0.3	0.2	0.2	0.2			0.1	0.2	0.3	0.4		0.5
Immature Granulocyte #	0.06	0.07	0.05	0.06	0.05	0.02		0.02	0.03	0.03	0.02	0.02	0.03		0.05	0.02	0.06	0.03	0.02	0.04		0.03	0.03	0.03	0.08	0.01	0.04		0.05	0.03	0.05	0.03	0.04	0.05		0.05	-	0.11	0.05	0.04	0.03			0.02	0.04	0.06	0.11		0.09
CBC FLAG
[truncated: 6 more columns]

## Sheet: Table 4. blood concentration
			0d	1d	1w	2w	4w	8w	12w
#13 (Bronchus / 5 cc)	<0.00010 (ug/mL)	Galium	7e-05	0.012	0.03165	0.0081	0.0046	0.0032	0.0025
	<0.0012 (ug/mL)	Indium	0.0001	0.0005	0.0016	0.0003	0.0002	0.0001	0.0001
#14 (Bronchus / 5 cc)	<0.00010 (ug/mL)	Galium	5e-05	0.0123	0.0037	0.0017	0.0011	0.0007	0.0007
	<0.0012 (ug/mL)	Indium	0.0001	0.0001	0.0001	0.0001	0.0001	0.0001	0.0001
#15 (Bronchus / 3 cc)	<0.00010 (ug/mL)	Galium	5e-05	0.0093	0.003	0.0018	0.0026	0.0021	0.0065
	<0.0012 (ug/mL)	Indium	0.0001	0.0001	0.0001	0.0001	0.0001	0.0001	0.0002
#16 (Alveolus / 3 cc)	<0.00010 (ug/mL)	Galium	5e-05	0.00861	0.0039	0.0049	0.005	0.0072	0.0066
	<0.0012 (ug/mL)	Indium	0.0001	0.0001	0.0001	0.0001	0.0001	0.0002	0.0002
#17 (Bronchus / 1 cc)	<0.00010 (ug/mL)	Galium	5e-05	0.0026	0.0003	0.0002	0.0001	0.0001	0.0001
	<0.0012 (ug/mL)	Indium	0.0001	0.0001	0.0001	0.0001	0.0001	0.0001	0.0001
#18 (Ablation / retrieve / 3.3 cc)	<0.00010 (ug/mL)	Galium	5e-05	0.0003	0.0002	0.0002	0.0004	0.0008	0.0008
	<0.0012 (ug/mL)	Indium	0.0001	0.0001	0.0001	0.0001	0.0001	0.0001	0.0001
#19 (Ablation / retrieve / 0.45 cc)	<0.00010 (ug/mL)	Galium	5e-05	0.0003	0.0001	0.00012	0.00067
	<0.0012 (ug/mL)	Indium	0.0001	0.0001	0.0001	0.0001	0.0001
#20 (Ablation / remain / 1.42 cc)	<0.00010 (ug/mL)	Galium	5e-05	0.00174	0.00379	0.00417	5e-05
	<0.0012 (ug/mL)	Indium	0.0001	0.0001	0.0001	0.0001	0.0001

## Sheet: Table 5. E-GaIn suction test
	E-GaIn (cc)	Post procedure volume	After retrieve volume	After 1d volume	After 1w volume	After 2w volume	After 4w volume	After 6w volume	After 10w volume	After 12w volume
#6 (Ablation, Alveoli) Suction X	13.8	4.822			3.840 (20.36%)			3.662 (24.06%)	3.315 (31.25%)
#7 (Ablation, Alveoli) Suction X	4.5	8.608	5.369 (37.63%)
#8 (Ablation, Alveoli) Suction X	0.5	3.849	2.025 (47.39%)		1.967 (48.90%)			1.734 (54.95%)		1.233 (67.97%)
#9 (Ablation, Bronchus) Suction O	0.2	2.551	0.653 (74.40%)			0.459 (82.01%)	0.382 (85.03%)			0.099 (96.12%)
#10 (Ablation, Bronchus) Suction O	0.75	4.699	0.328 (93.02%)			0.117 (97.51%)		0.016 (99.66%)		0.01 (99.79%)
#12 (Ablation, Bronchus) Suction O	3.85	40.304	20.219 (49.83%)		7.082 (82.43%)			5.055 (87.46%)
#13 (Non-ablation, Bronchus) Suction X	5	30.297		7.882 (73.98%)	2.766 (90.87%)					0.444 (98.53%)
#14 (Non-ablation, Bronchus) Suction X	5	16.525		3.059 (81.49%)	0.531 (96.79%)					0.092 (99.44%)
#15 (Non-ablation, Bronchus) Suction X	3	14.923		8.073 (45.90%)						0.321 (97.85%)
#16 (Non-ablation, Alveoli) Suction X	3	13.047		5.338 (59.09%)						3.251 (75.08%)
#17 (Non-ablation, Bronchus) Suction X	1	7.946								0.018 (99.77%)
#18 (Ablation, Bronchus) Suction O	3.3	7.082	1.292 (81.76%)							0.024 (99.66%)
#19 (Ablation, Bronchus) Suction O	0.45	3.242	0.902 (72.18%)	0.668 (79.40%)	0.488 (84.95%)	0.376 (88.40%)	0.324 (90.01%)			0.309 (90.47%)
#20 (Ablation, Alveoli) Suction O	1.42	4.689		1.954 (58.33%)	1.691 (63.94%)	1.525 (67.48%)	1.361 (70.97%)

## Sheet: Table 6. Total ex-vivo table
Date	No.	Category	Part	E-GaIn(cc)	Controlled mode	Cumulative time(s)	60 ℃ time(s)	80 ℃ time(s)	Ws	Impedance AVG.(Ω)	Peak temp.(℃)	E-GaIn temp. AVG.(℃)	Proximal temp. AVG.(℃)	Distal temp. AVG.(℃)	Tumor temp. AVG.(℃)	Pleura damage depth(mm)	Note
2022.08.10	#2	N	left middle	0.7	Temp 80℃	254	97		17253	86.17	79	63.26	59.91	75.58			Ground connection to lung
2022.08.10	#3	N	left upper	0.4	Temp 80℃	600	44	143	12405	163.84	80	76.8	68.4	57.6			Ground connection to lung
2022.08.10	#4	N	right middle	0.5	Temp 80℃	435	72	207	17785	101.48	80	72.73	80.27	64.33			Ground connection to lung
2022.08.10	#6	N	right middle	0.5	Temp 80℃	600	188		48595	86.37	77	65.33	70.27	61.78			Ground connection to lung
2022.08.10	#7	N		0.4	Temp 80℃	600	49	459	37915	79.64	80	74.69	63.87	51.98			Ground connection to lung
2022.08.10	#8	N	left upper	0.4	Temp 80℃	143	54	118	9783	102.92	80	65.37	79.31	85.63			Ground connection to lung
2022.08.10	#9	N	right lower	0.8	Temp 80℃	600	43	118	20413	66.89	80	76.93	65.27	65.65			Ground connection to lung
2022.08.10	#10	N	right upper	0.4	Temp 80℃	420	84		21572	100.71	79	69.75	71.58	52.64			Ground connection to lung
2022.08.19	#1	N	left lower	0.5	Temp 80℃	300	60	123	18914	257.71	85	68.11	66.1	80.26			Ground connection to lung
2022.08.19	#2	N	right lower	0.5	Temp 80℃	48	25		4267	123.79	77	57.69	46.63	41.02			Ground connection to lung
2022.08.19	#3	N	right middle	0.5	Temp 80℃	418	165	357	30212	101.61	86	61.4	60.82	74.53			Ground connection to lung
2022.08.19	#4	N	left middle	0.5	Temp 80℃	300	44	89	9549	150.09	80	72.49	68.67	48.68			Ground connection to lung
2022.08.25	#1	N, D	left lower	0.8	Temp 80℃	300	55	110	20852	47.02	81	71.68	58.78	72.11		2.8
2022.08.25	#2	N, D	right lower	0.5	Temp 80℃	240	79	98	10298	58.17	81	49.45	46.25	60.21		4.8
2022.08.26	#1	N, D	right lower	0.55	Temp 65℃	300	22		8504	58.93	66	63.18	69.6			4.4
2022.08.26	#2	N, D	left lower	0.6	Temp 80℃	600	42	104	32730	47.26	80	77.06	79.76	79.39		16.9
2022.08.26	#3	T, D	left middle	0.4	Temp 80℃	300	56	97	17257	59.68	81	71.56			96.38	3.8
2022.08.26	#4	D	left middle	0.5	Temp 80℃	255	30	81	20970	48.54	81	74.41	63.57			5
2022.09.01	#2	T, D	right upper	0.8	Temp 80℃	300	208		34295	65.72	71	51.64	36.49		63.96	6.6
2022.09.01	#3	T, D	right lower	0.1	Temp 80℃	300	20	37	9601	57.69	81	77.1			90.93	2.2
2022.09.02	#1	T	left middle	1	Temp 80℃	300	116		34041	46.09	73	60.52			66.66
2022.09.08	#1	T	left upper	0.6	Temp 80℃	300	33	48	20583	60.48	81	74.81		65.49	91.43
2020.10.20	#3	D	left middle	0.45	Temp 80℃	600	12	18	19703	59.47	90	78.51				12.4
2020.10.21	#2	D		0.4	Temp 80℃	600	13	94	16118	50.68	81	78.91				10.2
2020.10.21	#3	D		0.5	Temp 80℃	600	17	26	14875	132.26	93	78.61				10.4
n=25
N=16	Normal Lung
T=5	Tumor model
D=11	pleura depth

## Sheet: Table 7. Tissue temperature
No.	E-GaIn temp. AVG.(℃)	Proximal temp. AVG.(℃)	Distal temp. AVG.(℃)
#1	63.26	59.91	75.58
#2	76.8	68.4	57.6
#3	72.73	80.27	64.33
#4	65.33	70.27	61.78
#5	74.69	63.87	51.98
#6	65.37	79.31	85.63
#7	76.93	65.27	65.65
#8	69.75	71.58	52.64
#9	68.11	66.1	80.26
#10	57.69	46.63	41.02
#11	61.4	60.82	74.53
#12	72.49	68.67	48.68
#13	71.68	58.78	72.11
#14	49.45	46.25	60.21
#15	63.18	69.6	Missing data
#16	77.06	79.76	79.39

## Sheet: Table 8. Tumor temperature
No.	E-GaIn temp. AVG.(℃)	Tumor temp. AVG.(℃)
#1	71.56	96.38
#2	51.64	63.96
#3	77.1	90.93
#4	60.52	66.66
#5	74.81	91.43

## Sheet: Table 9. Depth test
No.	Cumulative time (s)	Chest wall damage depth (mm)
#1	240	4.8
#2	255	5
#4	300	4.4
#3	300	2.8
#5	300	6.6
#6	300	2.2
#7	300	3.8
#8	600	16.9
#9	600	10.4
#10	600	10.2
#11	600	12.4
