# Supplementary material for: Conversion of the bronchial tree into a conforming electrode to ablate the lung nodule in a porcine model
Source: Commun Med (Lond). 2023 Sep 29;3:129. doi: 10.1038/s43856-023-00362-1 (PMC10541426; doi:10.1038/s43856-023-00362-1)
Supplement: Supplementary file 5 — Supplemental data 2 [file 43856_2023_362_MOESM5_ESM.zip]

Archive with 3 entries (3 files):
- data-analysis.R
- tab2.csv
- tab7.csv
