# Supplementary material for: Conversion of the bronchial tree into a conforming electrode to ablate the lung nodule in a porcine model
Source: Commun Med (Lond). 2023 Sep 29;3:129. doi: 10.1038/s43856-023-00362-1 (PMC10541426; doi:10.1038/s43856-023-00362-1)
Supplement: Supplementary file 5 — Supplemental data 2 [file 43856_2023_362_MOESM5_ESM.zip › data-analysis.R]

#2
tab2_raw = read.csv("tab2.csv")

tab2 = tab2_raw[c(-7,-10:-13),]

peak = tab2$Peak.Temp
peak = as.numeric(gsub('[℃]', '', peak))

ggo = tab2$GGO.area
hypo = tab2$Hypo.area

nor = function(x){
  qqnorm(x);qqline(x);plot(density(x));shapiro.test(x)
}

nor(peak);nor(ggo);nor(hypo)

cor.test(peak,ggo)
cor.test(peak,hypo)
cor.test(ggo,hypo)


library(ggplot2)
#7
tab7 = read.csv("tab7.csv")
tab7$Distal = as.numeric(tab7$Distal)

tab7 = tab7[-15,]

stab7 = stack(tab7)
stab7 = cbind(data.frame(id = 1:dim(tab7)[1]), stab7)
stab7$id = as.factor(stab7$id)

bartlett.test(values ~ ind, data = stab7)

# one-way anova
out7 = aov(values ~ ind, data = stab7)
summary(out7)
out7 = oneway.test(values ~ ind, data = stab7, var.equal = F)
out7

# one-way rm anova
out7rm = aov(values ~ ind + Error(id/ind), data = stab7) 
summary(out7rm)

# eda
ggplot(data=stab7, aes(x=ind, y=values))+
  geom_line(aes(group=id,col=id))+
  geom_point(aes(col=id))

# paired t test
t.test(tab7$E.GaIn, tab7$Distal, paired = T)


#8
egain = c(71.56, 51.64, 77.1, 60.52, 74.81)
tumor = c(96.38, 63.96, 90.93, 66.66, 91.43)

t.test(egain, tumor, paired = T)


#9
short = c(4.8, 5, 4.4, 2.8, 6.6, 2.2, 3.8)
long = c(16.9, 10.4, 10.2, 12.4)

t.test(short, long)


# SPN creatinine comparison
df = data.frame(spn13 = c(1.21,	1.33,	1.3, 	1.82,	2.3, 	1.88),
                spn14 = c(1.3, 	1.21,	1.34,	1.63,	2.2, 	2.14),
                spn15 = c(1,   	1.05,	1.05,	1.21,	1.01,	1.03),
                spn16 = c(1.03,	1.04,	1.26,	1.53,	1.79,	2.01),
                spn17 = c(1.05,	0.97,	1.17,	1.39,	1.84,	1.3),
                spn18 = c(2.22,	1.96,	1.87,	2.09,	2.5, 	2.54),
                spn19 = c(1.09,	0.94,	1.21,	1.18, NA,   NA),
                spn20 = c(1.17,	1.23,	1.49,	1.77, NA,   NA),
                row.names = c("d0", "w1", "w2", "w4", "w8", "w12"))

tdf = data.frame(t(df))
df812w = tdf[1:6, c(1,5,6)]

# paired t-test
t.test(tdf$d0, tdf$w1, paired = T)
t.test(tdf$d0, tdf$w2, paired = T)
t.test(tdf$d0, tdf$w4, paired = T)

t.test(df812w$d0, df812w$w8, paired = T)
t.test(df812w$d0, df812w$w12, paired = T)


# data
d0 = c(0.67,	0.9,	0.21,	0.98,	0.79,	0.32,	0.12,	0.6)
up = c(0.008430536,	0.0021049,	0.003184821,	0.006023333,	0.000297768,	
       0.000553274,	0.000153214,	0.002674464)
down = c(0.47211,	0.117875,	0.089175,	0.50596,	0.016675,	0.046475,
         0.002145,	0.074885)


# correlation test
cor.test(d0, up)
cor.test(d0, down)


# Remaining E-GaIn amount evaluation
bf = c(4.82,8.61,3.85,2.55,4.70,40.3,7.08,3.24,4.69)
af = c(3.32,5.37,1.23,0.10,0.01,5.06,0.02,0.31,1.36)
d = af-bf


# non-ab
nbf = c(30.3,16.5,14.9,13.0,7.95)
naf = c(0.44,0.09,0.32,3.25,0.02)
nd = naf-nbf

t.test(d,nd)
wilcox.test(d,nd)
