# Supplementary material for: Conversion of the bronchial tree into a conforming electrode to ablate the lung nodule in a porcine model
Source: Commun Med (Lond). 2023 Sep 29;3:129. doi: 10.1038/s43856-023-00362-1 (PMC10541426; doi:10.1038/s43856-023-00362-1)
Supplement: Supplementary file 5 — Supplemental data 2 [file 43856_2023_362_MOESM5_ESM.zip › tab2.csv]

No.	E-GaIn	Control mode	Time (s)	60 time (s)	80 time (s)	Ws (W)	AVG. Temp	Peak Temp	GGO-area	GGOx	GGOy	GGOz	Hypo-area	Hypo_x	Hypo_y	Hypo_z
1	0.8cc	Temp 90℃	175	146	146	16687	55.51	90℃	13252.28	37.8	26.6	22	5457.82	22.9	22.6	12
2	1.0cc	Temp 90℃	900	49	744	89040	54.01	110℃	30165.57	65.9	31.9	40.5	5141.44	35.2	30.4	21
3	0.5cc	Temp 90℃	452	16	170	34186	75.81	92℃	72922.73	66.2	48.8	70.5	21240.3	35.9	21.4	39
4	0.2cc	Temp 85℃	901	17	-	111680	50.4	70℃	187194.57	50.8	82.9	111	15007.49	42.1	47.9	28.5
5	0.15cc	Temp 90℃	167	95	-	14503	47.4	73℃	20904.66	35.2	39.7	54	10782.83	27.5	23.4	33
6	2.3cc	Temp 80℃	233	6	10	20428	57.61	111℃	98900.11	40.25	23.55	63	4437.53	19.85	16.3	19.5
7	1.0cc	Temp 80℃	320	32	-	17267	-	76℃	98900.11	40.25	23.55	63	4437.53	19.85	16.3	19.5
8	0.15cc	Temp 80℃	600	324	-	42374	63.96	79℃	125453.98	25.4	41.8	86.25	38125.12	20.85	23.6	57
9	0.15cc	Temp 90℃	117	60	79	5286	65.98	100℃	48002.95	8.94	19.04	29.7	6383.07	8.72	11.62	20.7
10	0.27cc	Temp 90℃	254	3	5	19132	61.84	93℃	48002.95	8.94	19.04	29.7	6383.07	8.72	11.62	20.7
11	0.73cc	Temp 90℃	83	8	13	1891	82.51	98℃	48002.95	8.94	19.04	29.7	6383.07	8.72	11.62	20.7
12	0.16cc	Temp 90℃	206	67	87	10545	74.53	101℃	48002.95	8.94	19.04	29.7	6383.07	8.72	11.62	20.7
13	0.11cc	Temp 90℃	92	27	68	6615	69	99℃	48002.95	8.94	19.04	29.7	6383.07	8.72	11.62	20.7
