# Supplementary material for: Conversion of the bronchial tree into a conforming electrode to ablate the lung nodule in a porcine model
Source: Commun Med (Lond). 2023 Sep 29;3:129. doi: 10.1038/s43856-023-00362-1 (PMC10541426; doi:10.1038/s43856-023-00362-1)
Supplement: Supplementary file 5 — Supplemental data 2 [file 43856_2023_362_MOESM5_ESM.zip › tab7.csv]

E-GaIn	Proximal	Distal
63.26	59.91	75.58
76.8	68.4	57.6
72.73	80.27	64.33
65.33	70.27	61.78
74.69	63.87	51.98
65.37	79.31	85.63
76.93	65.27	65.65
69.75	71.58	52.64
68.11	66.1	80.26
57.69	46.63	41.02
61.4	60.82	74.53
72.49	68.67	48.68
71.68	58.78	72.11
49.45	46.25	60.21
63.18	69.6	missing data
77.06	79.76	79.39
